# Supplementary material for: Genetic structure of the gentle Africanized honey bee population (gAHB) in Puerto Rico
Source: BMC Genet. 2013 Aug 6;14:65. doi: 10.1186/1471-2156-14-65 (PMC3750330; doi:10.1186/1471-2156-14-65)
Supplement: Additional file 1: Table S1 — “Allele frequency data for eight microsatellite loci used to compare PR and VIE populations”. [file 1471-2156-14-65-S1.xlsx]

## Sheet: Sheet1
Supplemental Table. Allele frequency data for eight microsatellite loci used to compare PR and VIE populations.
Locus	Allele	PR	VIE
		55	17
A107	162	0.02	0
	176	0.01	0
	178	0.06	0
	180	0.16	0.067
	182	0.05	0
	186	0.25	0.233
	188	0.04	0.167
	190	0.02	0
	192	0.04	0.067
	194	0.05	0.067
	196	0.24	0.4
	198	0.05	0
	202	0.01	0
A113	232	0.009	0
	234	0.019	0.029
	235	0.046	0.118
	237	0.324	0.176
	241	0.491	0.588
	243	0.046	0.059
	245	0.009	0
	247	0.028	0.029
	249	0.028	0
A79	107	0.038	0
	111	0.292	0.438
	119	0.047	0.063
	121	0.038	0
	123	0.198	0.25
	125	0.038	0.063
	127	0.127	0
	129	0.132	0.094
	131	0.038	0.031
	135	0.038	0
	137	0.019	0.063
A14	235	0	0.031
	237	0.283	0.219
	239	0.113	0.094
	243	0.132	0.125
	247	0.075	0.031
	249	0.236	0.219
	251	0.057	0.063
	253	0.057	0.188
	255	0.028	0
	275	0.019	0.031
A35	92	0	0.029
	94	0.01	0.029
	96	0.048	0.059
	98	0.135	0.176
	102	0.154	0.029
	104	0.01	0
	110	0.029	0
	112	0.423	0.5
	114	0.173	0.147
	118	0.019	0
	124	0	0.029
A88	161	0.102	0.094
	163	0	0.031
	165	0.426	0.313
	171	0.019	0.094
	173	0.398	0.373
	175	0.056	0.094
ED	158	0.021	0
	160	0.074	0.344
	162	0.33	0.25
	164	0.011	0
	166	0.234	0.063
	170	0.032	0.094
	178	0	0.031
	180	0.043	0.094
	182	0.021	0
	184	0.011	0
	188	0.115	0.031
	190	0.096	0.094
	196	0.011	0
IM	196	0.02	0
	198	0.108	0.267
	202	0.02	0
	204	0.343	0.2
	206	0.206	0.133
	208	0.225	0.133
	210	0.059	0.167
	212	0.02	0.1
